# Supplementary material for: Identification and Characterization of Novel Small RNAs in Rickettsia prowazekii
Source: Front Microbiol. 2016 Jun 8;7:859. doi: 10.3389/fmicb.2016.00859 (PMC4896933; doi:10.3389/fmicb.2016.00859)
Supplement: Supplementary file 1 [file Table1.XLSX]

## Sheet: Rp_sR67
Supplemental Table S1: Complete list of predicted targets by TargetRNA2 and IntaRNA. The complete list of predicted targets by TargetRNA2 and IntaRNA for Rp_sR17, Rp_sR60, and Rp_sR67. Only those targets with a P≤0.05 were included for analysis
TargetRNA2
Rank	Synonym	Energy	Pvalue	sRNA_start	sRNA_stop	mRNA_start	mRNA_stop
1	H375_2780	-11.58	0.01	77	85	-27	-19	UDP-glucose 4-epimerase
2	H375_2910	-11.29	0.012	21	37	-6	10	Aminodeoxychorismate lyase H375
3	H375_4170	-11.17	0.012	172	184	-64	-53	Ribonuclease HII H375
4	H375_980	-11.06	0.013	151	164	-71	-58	Bifunctional protein FolD
5	H375_5470	-10.94	0.014	96	113	-6	13	hypothetical protein H375
6	H375_8490	-10.64	0.017	153	169	6	20	Methionine--tRNA ligase
7	H375_6610	-10.35	0.02	210	224	-7	7	Alanine--tRNA ligase
8	H375_4810	-10.13	0.022	206	221	-71	-56	hypothetical protein H375
9	H375_7880	-10.12	0.022	1	16	-13	6
10	H375_8130	-10.11	0.022	6	23	2	19	resolvase H375
11	H375_6770	-10.04	0.023	151	162	-31	-20	5 aminolevulinate synthase H375
12	H375_7690	-9.98	0.024	154	165	-22	-11	Proline/betaine transporter H375
13	H375_4660	-9.91	0.024	154	169	-44	-29
14	H375_9020	-9.6	0.028	136	148	-80	-68	UPF0118 membrane protein H375
15	H375_8420	-9.57	0.029	176	186	-76	-66	hypothetical protein H375
16	H375_8110	-9.55	0.029	176	190	-55	-41	glutamine amidotransferase like protein H375
17	H375_7440	-9.32	0.032	170	184	-80	-69	hypothetical protein H375
18	H375_1440	-9.22	0.034	216	230	-59	-45	Porphobilinogen deaminase H375
19	H375_2540	-9.11	0.035	135	145	5	15
20	H375_8560	-9.03	0.037	204	215	-79	-68	Exodeoxyribonuclease III H375
21	H375_2550	-8.96	0.038	169	185	-2	15	reductase
22	H375_1110	-8.88	0.039	117	126	-77	-68	tRNA pseudouridine synthase B H375
23	H375_5400	-8.75	0.041	58	72	-79	-65	hypothetical protein H375
24	H375_3710	-8.73	0.042	113	130	-77	-62	Phosphatidylserine decarboxylase H375
25	H375_5520	-8.69	0.042	177	187	-26	-16	190 kDa antigen H375
26	H375_3730	-8.67	0.043	154	170	-61	-44	Uncharacterized protein RP244 of Rickettsia UniRef RepID=Y244_RICPR
27	H375_5860	-8.62	0.044	128	141	-74	-61
28	H375_1350	-8.55	0.045	149	163	-38	-24	transporter AmpG 1 H375
29	H375_8360	-8.53	0.045	192	204	-54	-42	hypothetical protein H375
30	H375_6090	-8.36	0.049	220	230	7	18	ATP synthase subunit c H375
IntaRNA
p-value	fdr value	Target	Position	Position	Energy	Annotation
0.0002517	0.16965	H375_6400	111 -- 148	3 -- 44	-14.3456	Octanoyltransferase
0.0003688	0.16965	H375_6200	112 -- 122	119 -- 129	-13.9723	Uncharacterized protein RP012 of Rickettsia UniRef RepID=Y012_RICPR
0.0019604	0.32499	H375_8180	122 -- 136	18 -- 32	-12.238	Transposase
0.0019671	0.32499	H375_8870	5 -- 54	14 -- 66	-12.2343	30S ribosomal protein S8
0.0020765	0.32499	H375_5660	3 -- 15	201 -- 213	-12.1752	Arginine--tRNA ligase
0.0022736	0.32499	H375_6530	41 -- 70	48 -- 75	-12.0757	NAD(P) transhydrogenase subunit alpha part 2
0.0024728	0.32499	H375_4890	111 -- 148	37 -- 72	-11.9831	DNA-directed RNA polymerase subunit beta
0.0038356	0.4411	H375_1080	134 -- 143	194 -- 203	-11.4913	Uncharacterized protein conserved in bacteria COG5375 Uncharacterized protein RP506 of Rickettsia UniRef RepID=Y506_RICPR
0.0057307	0.54303	H375_6100	88 -- 143	133 -- 174	-11.0299	ATP synthase subunit c
0.0059025	0.54303	H375_3950	42 -- 70	45 -- 74	-10.9955	uncharacterized protein of Rickettsia UniRef RepID=A8GXP9_RICB8
0.0088029	0.69301	H375_1120	2 -- 25	111 -- 130	-10.5238	tRNA pseudouridine synthase B
0.0091663	0.69301	H375_7880	64 -- 78	2 -- 15	-10.4754	Poly-beta-hydroxybutyrate polymerase
0.0102114	0.69301	H375_6690	6 -- 18	124 -- 136	-10.3456	Sua5
0.0105457	0.69301	H375_750	112 -- 149	42 -- 79	-10.3067	Delta-aminolevulinic acid dehydratase
0.0134996	0.77869	H375_5040	2 -- 28	194 -- 219	-10.0058	Succinate dehydrogenase cytochrome b556 subunit
0.0135425	0.77869	H375_2780	50 -- 56	78 -- 84	-10.0019	UDP-glucose 4-epimerase
0.0161203	0.82701	H375_4810	2 -- 25	119 -- 150	-9.78657	Uncharacterized protein RC0188 of Rickettsia UniRef RepID=Y188_RICCN
0.0161806	0.82701	H375_1960	5 -- 45	138 -- 173	-9.78193	Glycosyltransferase
0.0193752	0.86033	H375_3760	118 -- 134	1 -- 15	-9.55654	CDP-diacylglycerol--serine O-phosphatidyltransferase
0.020038	0.86033	H375_3840	95 -- 134	28 -- 74	-9.51415	30S ribosomal protein S9
0.0201278	0.86033	H375_7710	102 -- 122	113 -- 131	-9.50851	Aspartokinase
0.020573	0.86033	H375_5460	98 -- 111	204 -- 219	-9.48088	30S ribosomal protein S2
0.024148	0.92157	H375_680	23 -- 43	200 -- 217	-9.27723	DNA repair protein RecO
0.0242838	0.92157	H375_560	87 -- 137	3 -- 56	-9.27006	uncharacterized protein of Rickettsia prowazekii Rp22 UniRef RepID=D5AXF6_RICPP
0.0258617	0.92157	H375_1660	71 -- 91	127 -- 147	-9.18937	2-hydroxy-6-oxo-6-phenylhexa-24-dienoate hydrolase
0.029352	0.92157	H375_5830	67 -- 87	44 -- 64	-9.02598	Membrane protein insertase YidC
0.0293538	0.92157	H375_1200	47 -- 74	149 -- 174	-9.0259	Pyruvate phosphate dikinase
0.0299783	0.92157	H375_540	111 -- 139	20 -- 49	-8.99858	response regulator NtrX-like protein
0.0301426	0.92157	H375_3710	2 -- 9	119 -- 126	-8.99148	Phosphatidylserine decarboxylase
0.0324663	0.92157	H375_3900	31 -- 58	55 -- 82	-8.89472	Carboxyl-terminal protease
0.0335581	0.92157	H375_6090	139 -- 149	191 -- 201	-8.85145	ATP synthase subunit c
0.0345892	0.92157	H375_5110	60 -- 74	135 -- 148	-8.81176	GTPase Era
0.0386184	0.92157	H375_80	97 -- 108	119 -- 130	-8.66646	50S ribosomal protein L25
0.0392956	0.92157	H375_1420	26 -- 50	146 -- 171	-8.64342	1-acyl-sn-glycerol-3-phosphate acyltransferase
0.0410533	0.92157	H375_940	1 -- 9	31 -- 39	-8.58528	30S ribosomal protein S1
0.0415658	0.92157	H375_3910	108 -- 124	36 -- 53	-8.56876	DNA topoisomerase 4 subunit B
0.0422792	0.92157	H375_5580	3 -- 9	78 -- 84	-8.54607	Uncharacterized protein conserved in bacteria COG3820 Uncharacterized protein of Bacteria UniRef RepID=Q92JG4_RICCN
0.0427151	0.92157	H375_1700	64 -- 79	1 -- 15	-8.53238	inorganic polyphosphate/ATP-NAD kinase
0.0428339	0.92157	H375_8760	120 -- 133	15 -- 29	-8.52867	50S ribosomal protein L23
0.0441453	0.92157	H375_2890	98 -- 132	98 -- 135	-8.48834	uncharacterized protein of Rickettsia prowazekii Rp22 UniRef RepID=D5AWQ1_RICPP
0.044149	0.92157	H375_120	47 -- 67	108 -- 128	-8.48823	transporter
0.0446628	0.92157	H375_1090	105 -- 116	102 -- 114	-8.47273	Polyribonucleotide nucleotidyltransferase
0.0457633	0.92157	H375_5470	70 -- 87	97 -- 113	-8.44007
0.0471083	0.92157	H375_600	6 -- 18	3 -- 15	-8.40112	Tyrosyl-tRNA synthetase
0.0486042	0.92157	H375_3590	22 -- 32	72 -- 82	-8.35898	Heme A synthase
0.0492333	0.92157	H375_4330	64 -- 79	1 -- 16	-8.34161	Ubiquinone biosynthesis protein Coq7
0.0494336	0.92157	H375_2550	80 -- 87	172 -- 179	-8.33612	reductase
0.0499956	0.92157	H375_3670	134 -- 141	1 -- 8	-8.32083	Cell division protein FtsQ

## Sheet: Rp_sR17
Supplemental Table S1: Complete list of predicted targets by TargetRNA2 and IntaRNA. The complete list of predicted targets by TargetRNA2 and IntaRNA for Rp_sR17, Rp_sR60, and Rp_sR67. Only those targets with a P≤0.05 were included for analysis
TargetRNA2
Rank	Gene	Synonym	Energy	Pvalue	sRNA_start	sRNA_stop	mRNA_start	mRNA_stop
1	-	H375_4030	-12.25	0.006	127	141	7	20	Cytochrome d ubiquinol oxidase; subunit II H375
2	-	H375_4670	-11.51	0.01	86	100	-10	5	zinc metalloprotease
3	-	H375_1770	-10.95	0.014	76	92	-79	-62
4	-	H375_1820	-10.67	0.017	106	119	-60	-47	branched chain amino acid aminotransferase H375
5	-	H375_8570	-10.25	0.021	89	100	-67	-56	Exodeoxyribonuclease 7 large subunit H375
6	-	H375_1570	-9.97	0.024	18	31	-65	-52	Isopentenyl diphosphate delta isomerase H375
7	-	H375_1330	-9.89	0.025	138	146	-80	-72	Lipopolysaccharide 12-glucosyltransferase RfaJ
8	-	H375_4570	-9.73	0.027	4	18	-63	-49	Hydrophobe/amphiphile efflux 1 H375
9	-	H375_6540	-9.43	0.031	115	128	-75	-62	NAD(P) transhydrogenase subunit alpha part 2 H375
10	-	H375_4140	-9.39	0.031	138	150	-73	-61	DNA gyrase subunit A H375
11	-	H375_9000	-9.23	0.034	34	48	-3	11	30S ribosomal protein S20 H375
12	-	H375_5880	-8.99	0.037	91	99	-78	-70
13	-	H375_1940	-8.95	0.038	14	29	-77	-61
14	-	H375_7090	-8.67	0.043	36	44	4	12	Maf like protein H375
15	-	H375_290	-8.64	0.043	35	48	-50	-38	Protein translocase subunit SecD
16	-	H375_3060	-8.64	0.043	112	128	-49	-32	ABC transporter ATP binding protein H375
17	-	H375_5480	-8.53	0.045	111	121	-68	-58	hypothetical protein H375
18	-	H375_6750	-8.49	0.046	119	132	-27	-14	GTPase obg H375
19	-	H375_8160	-8.38	0.048	161	170	2	11	Transposase
IntaRNA
p-value	fdr value	Target	Position	Position	Energy	Annotation
0.000292	0.26862	H375_7580	92 -- 148	43 -- 86	-15.4219	HTH-type transcriptional regulator
0.00182	0.40004	H375_5880	95 -- 114	37 -- 54	-13.4649	Succinate dehydrogenase [ubiquinone] iron-sulfur subunit
0.001938	0.40004	H375_4030	71 -- 102	121 -- 154	-13.3933	Cytochrome d ubiquinol oxidase subunit II
0.0020459	0.40004	H375_900	140 -- 148	39 -- 47	-13.3313	Transcription termination factor Rho
0.0021741	0.40004	H375_5240	7 -- 36	27 -- 72	-13.2615	Uncharacterized protein RT0031 of Rickettsia UniRef RepID=Y031_RICTY
0.0026978	0.41366	H375_5900	131 -- 144	4 -- 17	-13.0113	tRNA(Ile)-lysidine synthase
0.0035863	0.47135	H375_6990	121 -- 148	71 -- 100	-12.6755	uncharacterized protein of Rickettsia prowazekii Rp22 UniRef RepID=D5AYA4_RICPP
0.0048452	0.5572	H375_3580	28 -- 40	5 -- 17	-12.3134	Penicillin binding protein 4*
0.0092242	0.85907	H375_4740	136 -- 146	103 -- 113	-11.5124	Ribosome-recycling factor
0.0097439	0.85907	H375_4400	93 -- 135	55 -- 103	-11.4425	Chaperone protein DnaJ
0.0113355	0.85907	H375_150	66 -- 77	102 -- 113	-11.2481	Tetratricopeptide repeat-containing protein
0.0113645	0.85907	H375_7180	91 -- 103	3 -- 15	-11.2448	Strees induced DNA-binding Dps
0.012139	0.85907	H375_290	25 -- 34	6 -- 15	-11.1594	Protein translocase subunit SecD
0.0149482	0.95753	H375_6880	6 -- 24	153 -- 173	-10.887	Protein p34
0.0208462	0.95753	H375_6680	60 -- 83	29 -- 48	-10.4428	Glycine--tRNA ligase alpha subunit
0.0222944	0.95753	H375_1740	17 -- 56	13 -- 61	-10.3517	Predicted membrane protein COG1238 Uncharacterized protein RP436 of Rickettsia UniRef RepID=Y436_RICPR
0.0224259	0.95753	H375_4750	99 -- 107	5 -- 13	-10.3437	Glutamyl-tRNA(Gln) amidotransferase subunit A
0.0225713	0.95753	H375_8450	120 -- 130	5 -- 15	-10.3349	Valine--tRNA ligase
0.0241892	0.95753	H375_5420	5 -- 13	4 -- 12	-10.2404	Uncharacterized protein conserved in bacteria COG2121 Uncharacterized protein RP090 of Rickettsia UniRef RepID=Y090_RICPR
0.0268507	0.95753	H375_4570	15 -- 26	5 -- 16	-10.0969	Hydrophobe/amphiphile efflux-1
0.0278154	0.95753	H375_5050	114 -- 132	4 -- 21	-10.0481	periplasmic serine endoprotease DegP-like protein
0.0301504	0.95753	H375_5680	82 -- 92	5 -- 15	-9.93612	Uncharacterized protein RP063 of Rickettsia UniRef RepID=Y063_RICPR
0.0307797	0.95753	H375_6370	131 -- 141	46 -- 56	-9.9073	50S ribosomal protein L33
0.031912	0.95753	H375_2400	18 -- 34	156 -- 171	-9.85678	Lysine--tRNA ligase
0.0320834	0.95753	H375_8410	43 -- 61	27 -- 45	-9.84928	Uncharacterized protein RP691 of Rickettsia UniRef RepID=Y691_RICPR
0.0336721	0.95753	H375_5790	53 -- 62	33 -- 42	-9.78142	Uncharacterized protein RP052 of Rickettsia prowazekii UniRef RepID=Y052_RICPR
0.0349641	0.95753	H375_8080	130 -- 146	1 -- 16	-9.72836	transposase
0.0368166	0.95753	H375_9020	106 -- 146	5 -- 42	-9.65532	UPF0118 membrane protein
0.0377172	0.95753	H375_3690	53 -- 73	27 -- 47	-9.62102	UDP-N-acetylenolpyruvoylglucosamine reductase
0.0383444	0.95753	H375_5440	136 -- 149	100 -- 113	-9.59757	Uncharacterized protein RP088 of Rickettsia prowazekii UniRef RepID=Y088_RICPR
0.0385662	0.95753	H375_8180	128 -- 136	5 -- 13	-9.58936	Transposase
0.0397341	0.95753	H375_5060	108 -- 138	41 -- 75	-9.54683	periplasmic serine endoprotease DegP-like protein
0.0406908	0.95753	H375_8870	34 -- 102	4 -- 64	-9.51283	30S ribosomal protein S8
0.0409879	0.95753	H375_5540	128 -- 145	37 -- 54	-9.50242	Proline/betaine transporter
0.0427328	0.95753	H375_2270	122 -- 139	150 -- 167	-9.44263	Proline--tRNA ligase
0.0428752	0.95753	H375_2490	110 -- 140	139 -- 167	-9.43785	Uncharacterized protein RP362 of Rickettsia prowazekii UniRef RepID=Y362_RICPR
0.0440463	0.95753	H375_2540	60 -- 85	25 -- 49	-9.39907	reductase
0.0441044	0.95753	H375_3590	12 -- 49	39 -- 75	-9.39717	Heme A synthase
0.045589	0.95753	H375_2940	143 -- 149	38 -- 44	-9.34939	ATP-dependent protease ATPase subunit HslU
0.0489416	0.95753	H375_3030	93 -- 134	26 -- 65	-9.24648	Transport protein

## Sheet: Rp_sR60
Supplemental Table S1: Complete list of predicted targets by TargetRNA2 and IntaRNA. The complete list of predicted targets by TargetRNA2 and IntaRNA for Rp_sR17, Rp_sR60, and Rp_sR67. Only those targets with a P≤0.05 were included for analysis
TargetRNA2
Rank	Synonym	Energy	Pvalue	sRNA_start	sRNA_stop	mRNA_start	mRNA_stop	Protein
1	H375_7590	-12.13	0.007	79	92	-35	-22	3-oxoacyl-[acyl-carrier-protein] synthase 2
2	H375_4430	-10.49	0.018	80	93	-37	-24	2-oxoglutarate dehydrogenase E1 component
3	H375_4980	-10.45	0.019	63	75	-20	-8	SSU ribosomal protein S7p (S5e
4	H375_1260	-10.27	0.02	22	37	-16	-1	NFS1 nitrogen fixation 1 isoform CRA_b
5	H375_3340	-10.18	0.021	5	16	-49	-38	hypothetical protein
6	H375_1680	-10.14	0.022	7	16	10	19	Glycerol-3-phosphate dehydrogenase [NAD(P)+]
7	H375_3020	-9.93	0.024	83	97	-44	-30	Putative TolA protein
8	H375_7240	-9.88	0.025	11	22	-4	8	Aconitate hydratase (EC 4.2.1.3)
9	H375_2400	-9.84	0.025	36	49	-78	-65	Lysine--tRNA ligase
10	H375_4120	-9.73	0.027	5	19	-1	15	Peptide deformylase (EC 3.5.1.88)
11	H375_80	-9.49	0.03	32	45	-60	-47	50S ribosomal protein L25
12	H375_1850	-9.39	0.031	39	51	-2	11	Phosphatidate cytidylyltransferase
13	H375_3390	-9.34	0.032	11	25	-7	8	hypothetical protein
14	H375_4320	-9.15	0.035	90	98	-47	-39	Cytochrome c oxidase subunit 3
15	H375_7400	-9.07	0.036	37	45	-76	-68	Twin-arginine translocation protein TatC
16	H375_1880	-9.06	0.036	77	93	-6	15	3'-5' exonuclease
17	H375_8280	-8.99	0.037	79	89	-16	-6	Putative cytochrome c-type biogenesis protein related to CcmF
18	H375_1840	-8.92	0.039	6	17	-53	-43	Osmolarity sensor protein EnvZ
19	H375_6310	-8.8	0.041	22	34	6	18	Ferrochelatase
20	H375_8880	-8.73	0.042	59	74	-66	-52	LSU ribosomal protein L6p (L9e)
21	H375_4660	-8.68	0.043	39	51	-44	-32	Transcription termination protein NusB
22	H375_4140	-8.58	0.044	71	89	-80	-63	Multidrug resistance protein Atm1
23	H375_1220	-8.52	0.045	42	55	-69	-56	hypothetical protein
Inta RNA
p-value	fdr value	Target	Position	Position	Energy	Annotation
0.0004006	0.23136	H375_7670	132 -- 150	79 -- 99	-16.4559	uncharacterized protein of Rickettsia UniRef RepID=H8K9V5_RICAC
0.0005074	0.23136	H375_7550	66 -- 92	72 -- 99	-16.1203	Cell shape-determining protein MreC
0.0012762	0.38796	H375_8740	11 -- 41	68 -- 93	-14.7801	50S ribosomal protein L3
0.0031426	0.71652	H375_6080	39 -- 96	47 -- 99	-13.4238	Uncharacterized protein conserved in bacteria COG5336 Uncharacterized protein RP024 of Rickettsia UniRef RepID=Y024_RICPR
0.0051069	0.74743	H375_4620	132 -- 146	83 -- 97	-12.6729	Ribosome association toxin RatA
0.0051886	0.74743	H375_6370	117 -- 144	70 -- 97	-12.6481	50S ribosomal protein L33
0.0057368	0.74743	H375_5790	127 -- 149	54 -- 76	-12.4908	Uncharacterized protein RP052 of Rickettsia prowazekii UniRef RepID=Y052_RICPR
0.0067875	0.77377	H375_4980	57 -- 67	64 -- 74	-12.226	Elongation factor G
0.0095703	0.91081	H375_8880	11 -- 26	58 -- 73	-11.6792	30S ribosomal protein S8
0.0116703	0.91081	H375_5600	118 -- 150	74 -- 99	-11.3598	Transcriptional activator protein CzcR
0.0121839	0.91081	H375_5090	126 -- 144	82 -- 97	-11.2901	Predicted nucleoside-diphosphate-sugar epimerase COG3660 Uncharacterized protein RP120 of Rickettsia UniRef RepID=Y120_RICPR
0.0130033	0.91081	H375_1850	14 -- 99	27 -- 99	-11.1845	Phosphatidate cytidylyltransferase
0.0131976	0.91081	H375_3420	21 -- 35	80 -- 94	-11.1604	Translation factor GUF1
0.014019	0.91081	H375_5930	35 -- 56	77 -- 99	-11.0621	Acyl-CoA desaturase 1
0.0149804	0.91081	H375_8110	103 -- 115	80 -- 93	-10.9538	glutamine amidotransferase-like protein
0.016865	0.94584	H375_300	1 -- 38	62 -- 97	-10.7595	Protein translocase subunit SecD
0.0187961	0.94584	H375_4840	16 -- 28	80 -- 92	-10.5808	uncharacterized protein of Rickettsia prowazekii Rp22 UniRef RepID=D5AW67_RICPP
0.0232714	0.94584	H375_5870	117 -- 127	63 -- 74	-10.226	Succinate dehydrogenase [ubiquinone] iron-sulfur subunit
0.0234785	0.94584	H375_9210	1 -- 14	77 -- 90	-10.2112	sensor histidine kinase NtrY-like protein
0.0247598	0.94584	H375_7620	103 -- 125	80 -- 99	-10.1223	reductase
0.0254668	0.94584	H375_3880	124 -- 144	77 -- 96	-10.0751	Tol system periplasmic component
0.0271228	0.94584	H375_3020	33 -- 45	84 -- 97	-9.96923	Guanosine polyphosphate pyrophosphohydrolase/synthetase
0.0298539	0.94584	H375_2040	128 -- 148	68 -- 84	-9.80733	cytochrome c oxidase subunit 2
0.0313134	0.94584	H375_7590	42 -- 53	80 -- 91	-9.72647	3-oxoacyl-[acyl-carrier-protein] synthase 2
0.0316496	0.94584	H375_6720	118 -- 133	80 -- 100	-9.70835	Pseudouridine synthase
0.0320754	0.94584	H375_9010	2 -- 15	86 -- 97	-9.68566	UPF0118 membrane protein
0.0331266	0.94584	H375_1340	118 -- 127	61 -- 70	-9.63084	Lipopolysaccharide 12-glucosyltransferase RfaJ
0.0337198	0.94584	H375_650	83 -- 99	83 -- 97	-9.60063	Inactive of metal-dependent proteases molecular chaperone COG1214 Uncharacterized protein RP551 of Rickettsia UniRef RepID=Y551_RICPR
0.0337451	0.94584	H375_50	139 -- 150	88 -- 99	-9.59935	50S ribosomal protein L35
0.0357489	0.94584	H375_5950	92 -- 104	86 -- 98	-9.50094	Chaperone protein ClpB
0.0359822	0.94584	H375_4070	131 -- 148	70 -- 92	-9.48982	S-adenosylmethionine:tRNA ribosyltransferase-isomerase
0.0360294	0.94584	H375_7720	113 -- 123	60 -- 70	-9.48758	Aspartokinase
0.0373636	0.94584	H375_680	94 -- 126	50 -- 85	-9.42535	DNA repair protein RecO
0.0432702	0.94584	H375_8130	61 -- 89	70 -- 96	-9.17281	resolvase
0.0450156	0.94584	H375_9060	126 -- 149	69 -- 97	-9.10438	60 kDa chaperonin
0.0482611	0.94584	H375_8370	107 -- 149	66 -- 100	-8.9835	export ATP-binding/permease protein
0.048511	0.94584	H375_2790	101 -- 131	68 -- 94	-8.97451	Uncharacterized protein RP331 of Rickettsia prowazekii UniRef RepID=Y331_RICPR
0.0486718	0.94584	H375_2850	103 -- 119	77 -- 93	-8.96875	DNA topoisomerase 1
0.0492938	0.94584	H375_7180	86 -- 98	63 -- 75	-8.94663	Strees induced DNA-binding Dps
0.0504248	0.94584	H375_8280	51 -- 69	80 -- 95	-8.90707	Outer membrane protein B
