# Supplementary material for: Identification and Characterization of Novel Small RNAs in Rickettsia prowazekii
Source: Front Microbiol. 2016 Jun 8;7:859. doi: 10.3389/fmicb.2016.00859 (PMC4896933; doi:10.3389/fmicb.2016.00859)
Supplement: Supplementary file 2 [file Table2.XLSX]

## Sheet: Sheet1
Northern Blot Probe Primers
Rp_sR	Direction	Sequence (5' --> 3')
67	Forward	GAAATTAATACGACTCACTATAGGGATTGTTTCCTCCCCCATGAC
67	Reverse	TTCCTACATTTGCAAGGATTACT
17	Forward	GAAATTAATACGACTCACTATAGGGAGGCAGTGTGAAACCCATGT
17	Reverse	TGTTACTCATTGCTGCTAGCTAAA
34	Forward	TCAGGTTTTGGAGCAATGGGG
34	Reverse	GAAATTAATACGACTCACTATAGGGTCAAGGATTGGATAAAGGACAAACT
60	Forward	GATTTGACTGCAGAGAGTATTTTGA
60	Reverse	GAAATTAATACGACTCACTATAGGGACTGCATCTGCACAAACGAT
47	Forward	AGCCTGAACTGATCCTTTACCA
47	Reverse	GAAATTAATACGACTCACTATAGGGACGGTAATTCTGCATCTGCT
6S	Forward	GAAATTAATACGACTCACTATAGGGTGGCCGTTACTTAAAATCCTTCA
6S	Reverse	TGCTTGGTTCGTGAGCTTAATATT
Supplemental Table S2: Northern blot probe primers. Primers utilized for the generation of strand-specific probes for Northern blot analysis of R. prowazekii novel sRNAs. Underlined is the T7 promoter sequence used for in vitro transcription.
