# Supplementary material for: Identification and Characterization of Novel Small RNAs in Rickettsia prowazekii
Source: Front Microbiol. 2016 Jun 8;7:859. doi: 10.3389/fmicb.2016.00859 (PMC4896933; doi:10.3389/fmicb.2016.00859)
Supplement: Supplementary file 3 [file Table3.XLSX]

## Sheet: Sheet1
RLM-RACE Primers
Rp_sR	Direction	Sequence (5' --> 3')
67	5' Outer Primer	AATTGTTTCCTCCCCCATGACT
67	5' Inner Primer	CCCCATGACTTCATACTGTGCTT
17	5' Outer Primer	GGCAAAATATGTTACTCATTGCTG
17	5' Inner Primer	TACATGGGTTTCACACTGCCT
34	5' Outer Primer	ACTTTGTGGTCAAAAGTTGCTAA
34	5' Inner Primer	ACCGTCAGAGGCTCAAAAAGT
60	5' Outer Primer	GCATACTAAAAAAGTTCAAATTCAG
60	5' Inner Primer	ATTACTGCATCTGCACAAACG
47	5' Outer Primer	TCGTTAAAAGCCCCAAAAGTACC
47	5' Inner Primer	GCTGGAGCTTTGCAAGATCATA
6S	5' Outer Primer	TATTAGCTGCTTGGTTCGTGAG
6S	5' Inner Primer	GCTTGGTGCGTGAGCTTAATATT
Supplemental Table S3: RLM-RACE primers for transcription start site. RLM-RACE primers utilized in this study for 5’ end sequencing of novel R. prowazekii sRNAs.
